# Supplementary material for: Molecular basis for the role of disulfide-linked αCTs in the activation of insulin-like growth factor 1 receptor and insulin receptor
Source: eLife. 2022 Nov 22;11:e81286. doi: 10.7554/eLife.81286 (PMC9731570; doi:10.7554/eLife.81286)
Supplement: Figure 1—figure supplement 2—source data 1. [file elife-81286-fig1-figsupp2-data1.zip]

Archive with 6 entries (5 files):
- Figure 1-figure supplement 2-source data 1/
- __MACOSX/._Figure 1-figure supplement 2-source data 1
- Figure 1-figure supplement 2-source data 1/IR.jpeg
- __MACOSX/Figure 1-figure supplement 2-source data 1/._IR.jpeg
- Figure 1-figure supplement 2-source data 1/IGF1R.png
- __MACOSX/Figure 1-figure supplement 2-source data 1/._IGF1R.png
