# Supplementary material for: Molecular basis for the role of disulfide-linked αCTs in the activation of insulin-like growth factor 1 receptor and insulin receptor
Source: eLife. 2022 Nov 22;11:e81286. doi: 10.7554/eLife.81286 (PMC9731570; doi:10.7554/eLife.81286)
Supplement: Figure 3—source data 1. [file elife-81286-fig3-data1.zip]

Archive with 14 entries (13 files):
- Figure 3-source data 1/
- __MACOSX/._Figure 3-source data 1
- Figure 3-source data 1/.DS_Store
- __MACOSX/Figure 3-source data 1/._.DS_Store
- Figure 3-source data 1/Figure 3_IGF1R_total2.tif
- __MACOSX/Figure 3-source data 1/._Figure 3_IGF1R_total2.tif
- Figure 3-source data 1/Figure 3_source data 1_marker.png
- __MACOSX/Figure 3-source data 1/._Figure 3_source data 1_marker.png
- Figure 3-source data 1/Figure 3_ERK_total.tif
- __MACOSX/Figure 3-source data 1/._Figure 3_ERK_total.tif
- Figure 3-source data 1/Figure 3_pERK_p2.tif
- __MACOSX/Figure 3-source data 1/._Figure 3_pERK_p2.tif
- Figure 3-source data 1/Figure 3_pIGF1R_p2.tif
- __MACOSX/Figure 3-source data 1/._Figure 3_pIGF1R_p2.tif
