# Supplementary material for: Molecular basis for the role of disulfide-linked αCTs in the activation of insulin-like growth factor 1 receptor and insulin receptor
Source: eLife. 2022 Nov 22;11:e81286. doi: 10.7554/eLife.81286 (PMC9731570; doi:10.7554/eLife.81286)
Supplement: Figure 6—figure supplement 1—source data 1. [file elife-81286-fig6-figsupp1-data1.zip]

Archive with 10 entries (9 files):
- Figure 6-figure supplement 1-source data 1/
- __MACOSX/._Figure 6-figure supplement 1-source data 1
- Figure 6-figure supplement 1-source data 1/.DS_Store
- __MACOSX/Figure 6-figure supplement 1-source data 1/._.DS_Store
- Figure 6-figure supplement 1-source data 1/Figure 6_figure supplement-source data 1.png
- __MACOSX/Figure 6-figure supplement 1-source data 1/._Figure 6_figure supplement-source data 1.png
- Figure 6-figure supplement 1-source data 1/IR_total.tif
- __MACOSX/Figure 6-figure supplement 1-source data 1/._IR_total.tif
- Figure 6-figure supplement 1-source data 1/pY IR.tif
- __MACOSX/Figure 6-figure supplement 1-source data 1/._pY IR.tif
